# Supplementary material for: Chemical-Saving Potential for Membrane Bioreactor (MBR) Processes Based on Long-Term Pilot Trials
Source: Membranes (Basel). 2024 May 29;14(6):126. doi: 10.3390/membranes14060126 (PMC11205864; doi:10.3390/membranes14060126)
Supplement: Supplementary file 1 [file membranes-14-00126-s001.zip]

Archive with 1 entries (1 files):
- membranes-2994223-supplementary.pdf
